# Supplementary material for: Transcriptomic Identification and Biochemical Characterization of HmpA, a Nitric Oxide Dioxygenase, Essential for Pathogenesis of Vibrio vulnificus
Source: Front Microbiol. 2019 Sep 24;10:2208. doi: 10.3389/fmicb.2019.02208 (PMC6768983; doi:10.3389/fmicb.2019.02208)
Supplement: Supplementary file 2 [file Table_2.XLSX]

## Sheet: upregulation
Table S2
List of the V. vulnificus genes upregulated upon exposure to NO
Locus taga	Annotation from NCBI	0.15 mg/ml PPNPs vs 0.15 mg/ml NO/PPNPs
		FPKMb		Fold Changec	p-value
		PPNPs	NO/PPNPs					a Locus tags are based on the V. vulnificus MO6-24/O genome sequence (GenBankTM accession numbers: CP002469 and CP002470).
1. Nitrosative stress defense								b The fragments per kilobase of transcript per million mapped reads (FPKM) values shown are the means from two independent RNA-seq experiments.
VVMO6_00248	NO-inducible flavohemoprotein	16.415	1070.06	65.1879	1.28489e-197			c The values represent the ratio of the FPKM of the specific gene in V. vulnificus cells exposed to NO/PPNPs to that of the specific gene in V. vulnificus cells exposed to PPNPs.
VVMO6_03847	nitrite reductase large subunit	50.895	2527.44	49.6598	1.73788e-175		N : Nitrosative and Oxidative stress
VVMO6_03846	nitrite reductase small subunit	39.665	1768.02	44.5737	1.01246e-79		C : Energy production and conversion
VVMO6_01967	cytochrome c nitrite reductase subunit c552, NrfA	16.05	342.035	21.3106	1.4856e-208		O : Molecular chaperone and related funtions
VVMO6_01810	hydroxylamine reductase	8.365	163.84	19.5864	8.14512e-165		P : Inorgarnic ion transport and metabolism
VVMO6_00672	putative heme- and copper-containing transmembrane protein, NnrS	7.2	137.88	19.15	4.99405e-86
VVMO6_01811	hybrid-cluster NAD(P)-dependent oxidoreductase	2.255	39.995	17.7361	2.80859e-104
VVMO6_01809	nitric oxide reductase transcription regulator, NorR	5.53	79.4	14.358	2.93568e-110
VVMO6_01966	cytochrome c nitrite reductase pentaheme subunit	24.695	313.215	12.6833	4.84668e-145		I : Fe transport and metabolism
VVMO6_01965	cytochrome c nitrite reductase Fe-S protein	17.315	198.655	11.473	3.38563e-114		H : Coenzyme metabolism
VVMO6_01964	cytochrome c nitrite reductase subunit NrfD	8.68	87.59	10.091	7.96771e-42		S : no function prediction
VVMO6_04096	periplasmic nitrate reductase subunit alpha	217.655	1297.18	5.9598	7.60043e-59		M : Cell wall structures and biogenesis
VVMO6_04095	nitrate reductase	286.76	1697.39	5.91918	2.82615e-94		T : signal transduction
VVMO6_03502	cytochrome c554	48.38	213.395	4.41081	4.99894e-48		K : Transcription
VVMO6_00202	superoxide dismutase	56.345	248.39	4.40838	1.65527e-37		Q : Secondary metabolites biosynthesis, transport and catabolism
VVMO6_04097	nitrate reductase	178.01	672.065	3.77543	4.49885e-34		E : Amino acid metabolism and transport
VVMO6_00249	nitrite-sensitive transcriptional repressor, NsrR	86.5	269.48	3.11538	2.4804e-31		J : Translation
VVMO6_04098	cytochrome c	188.11	563.875	2.99758	4.17345e-30
VVMO6_03832	nitrous oxide-stimulated promoter family protein	25.175	67.615	2.6858	3.39376e-17		L : lipid metabolism
VVMO6_03628	cytochrome c biogenesis protein CcmH	3.665	8.94	2.43929	8.95869e-06		G : Carbohydrate metabolism and transport
VVMO6_01969	cytochrome c	10.705	23.245	2.17142	8.28367e-09		CH : Secretion, motility and chemotaxis
VVMO6_04036	organic hydroperoxide resistance protein	32.76	68.745	2.09844	1.86228e-08		RE : Replication, recombination and repair
VVMO6_01963	c-type cytochrome biogenesis protein CcmF	8.475	17.54	2.06962	9.28095e-06
2. Fe transport and metabolism
VVMO6_02185	ferrous iron transporter B	46.425	1430.05	30.8036	1.18816e-205
VVMO6_02186	ferrous iron transport protein A	84.985	2403.59	28.2826	1.46238e-202
VVMO6_02184	iron transporter FeoC	53.015	772.73	14.5757	2.28195e-53
VVMO6_RS16865	energy transducer TonB	21.615	244.875	11.3289	1.3679e-72
VVMO6_03377	hemin ABC transporter substrate-binding protein	27.98	313.53	11.2055	8.41006e-94
VVMO6_03376	iron ABC transporter permease	11.47	119.19	10.3915	1.51329e-96
VVMO6_03378	biopolymer transporter ExbD	27.22	263.03	9.66312	4.32033e-77
VVMO6_03382	putative heme utilization radical SAM enzyme HutW	60.815	564.995	9.29039	8.69547e-82
VVMO6_03379	biopolymer transporter ExbB	25.77	230.13	8.93015	6.92879e-79
VVMO6_03768	TonB-dependent receptor	37.535	308.75	8.22566	1.19263e-52
VVMO6_03375	heme ABC transporter ATP-binding protein	14.385	105.775	7.35315	7.13551e-66
VVMO6_03383	heme iron utilization protein	91.14	638.81	7.00911	2.69335e-70
VVMO6_03607	iron ABC transporter	17.225	110.02	6.38723	8.33802e-54
VVMO6_03609	iron ABC transporter ATP-binding protein	22.475	136.73	6.08365	7.89275e-65
VVMO6_00285	bacterioferritin	338.485	1878.79	5.55057	1.34504e-51
VVMO6_03384	heme utilization protein HutZ	170.46	813.145	4.7703	1.69105e-58
VVMO6_00558	iron ABC transporter substrate-binding protein	731.74	3278.22	4.48004	9.58033e-44
VVMO6_04205	siderophore-interacting protein	28.895	124.405	4.30542	6.22049e-29
VVMO6_01905	iron-regulated protein A	69.145	289.885	4.19242	1.9571e-42
VVMO6_03144	TonB-dependent siderophore receptor	4.72	14.84	3.14407	1.18593e-25
VVMO6_03836	ferrichrome ABC transporter substrate-binding protein	51.595	156.32	3.02975	1.2474e-30
VVMO6_04404	iron ABC transporter substrate-binding protein	74.215	208.755	2.81284	1.08445e-34
VVMO6_03838	biopolymer transporter ExbD	74.465	208.63	2.80172	8.49154e-28
VVMO6_03837	cell envelope biogenesis protein TonB	82.68	225.09	2.72242	1.38898e-23
VVMO6_04019	protoheme IX farnesyltransferase	8.16	19.75	2.42034	8.19398e-13
VVMO6_04020	cytochrome B	11.795	27.655	2.34464	1.46782e-15
VVMO6_04403	siderophore ferric iron reductase	43.56	96.335	2.21155	2.39022e-14
VVMO6_04406	Fe3+-hydroxamate ABC transporter permease FhuB	22.275	45.75	2.05387	9.95858e-16
3. Inorganic ion transport and metabolism
VVMO6_03845	formate transporter	26.05	808.505	31.0367	1.7289e-38
VVMO6_01148	dihydroorotate dehydrogenase	4.725	137.995	29.2053	6.49756e-163
VVMO6_01834	manganese transporter 11 TMS	8.88	116.04	13.0676	4.89609e-64
VVMO6_00232	dihydroorotate dehydrogenase	13.285	55.235	4.1577	9.37462e-50
VVMO6_02940	molybdopterin biosynthesis protein MoeB	73.18	230.055	3.14369	1.66796e-29
VVMO6_04210	enterochelin ABC transporter substrate-binding protein	101.03	300.425	2.97362	2.71321e-24
VVMO6_04408	aerobactin siderophore receptor IutA	3.005	7.965	2.65058	4.38732e-12
VVMO6_03020	sodium:proton antiporter	12.08	31.405	2.59975	2.3374e-24
VVMO6_04002	ClC family H(+)/Cl(-) exchange transporter	26.645	66.77	2.50591	1.5965e-23
VVMO6_03475	sulfurtransferase	44.045	92.81	2.10716	5.20514e-12
VVMO6_04134	sulfate ABC transporter permease	17.53	36.73	2.09527	2.02806e-10
VVMO6_02280	copper-translocating P-type ATPase	30.12	62.19	2.06474	2.83508e-18
VVMO6_01621	phosphate ABC transporter substrate-binding protein	8.31	16.73	2.01324	3.129e-07
4. Molecular chaperone and related functions
VVMO6_00610	protease	8.185	326.275	39.8626	1.71906e-186
VVMO6_00609	U32 family peptidase	9.375	234.235	24.9851	6.09499e-73
VVMO6_03996	peptidase T	21.03	522.735	24.8566	3.38491e-178
VVMO6_01724	peptidase M20	7.89	107.615	13.6394	5.51502e-90
VVMO6_01907	peptidase	428.05	1537.55	3.59199	5.10436e-32
VVMO6_04242	glutathione S-transferase	109.95	330.44	3.00537	3.16373e-37
VVMO6_01903	peptidase	7.255	19.04	2.6244	1.0626e-15
VVMO6_03483	peptidase M4	1.82	3.81	2.09341	7.1998e-05
5. Secretion, Motility, and Chemotaxis
VVMO6_03848	chemotaxis protein	25.19	109.465	4.34557	1.82308e-48
VVMO6_03521	methyl-accepting chemotaxis protein	11.37	33.66	2.96042	6.69248e-23
VVMO6_04435	methyl-accepting chemotaxis protein	4.155	11.765	2.83153	6.87186e-16
VVMO6_03819	hemolysin D	21.995	56.85	2.58468	5.9855e-23
VVMO6_00940	methyl-accepting chemotaxis protein	49.56	127.41	2.57082	1.7126e-29
VVMO6_02002	dicarboxylate/amino acid:cation symporter	183.65	449.695	2.44865	1.5303e-14
VVMO6_00667	chemotaxis protein	11.88	29.045	2.44487	1.42912e-13
VVMO6_00420	chemotaxis protein	41.53	97.145	2.33915	6.77915e-24
VVMO6_04557	chemotaxis protein CheA	12.325	28.5	2.31237	5.23889e-13
VVMO6_03840	flagellar motor protein MotA	108.315	246.8	2.27854	2.3524e-18
VVMO6_04550	chemotaxis protein	8.55	19.21	2.24678	5.41454e-09
VVMO6_02261	flagellar basal body rod protein FlgG	46.75	104.27	2.23037	2.17618e-12
VVMO6_02255	flagellin	191.435	424.64	2.21819	3.51496e-13
VVMO6_02139	methyl-accepting chemotaxis protein	10.615	23.245	2.18983	2.95993e-12
VVMO6_03059	methyl-accepting chemotaxis protein	16.04	34.82	2.17082	2.4282e-11
VVMO6_02260	flagellar L-ring protein	58.525	125.7	2.1478	1.0437e-10
VVMO6_03425	chemotaxis protein	8.47	17.875	2.11039	2.02898e-09
VVMO6_03386	chemotaxis protein CheV	168.91	354.955	2.10144	2.68227e-17
VVMO6_02611	methyl-accepting chemotaxis protein	113.7	234.325	2.06091	6.72271e-17
VVMO6_01671	chemotaxis protein	83.22	170.345	2.04692	1.22991e-18
VVMO6_03412	chemotaxis protein	45.125	91.845	2.03535	1.41261e-17
6. Energy production and conversion
VVMO6_03472	L-threonine dehydrogenase	7.38	306.42	41.5203	1.27955e-206
VVMO6_01660	quinol dehydrogenase ferredoxin subunit NapH	13.02	259.75	19.9501	1.7475e-171
VVMO6_00219	fumarate reductase flavoprotein subunit	27.04	532.92	19.7086	4.69521e-147
VVMO6_01661	ferredoxin-type protein NapG	16.93	329.86	19.4838	3.43082e-175
VVMO6_02043	bifunctional acetaldehyde-CoA/alcohol dehydrogenase	397.495	4625.06	11.6355	1.97137e-91
VVMO6_03816	anaerobic ribonucleoside triphosphate reductase	10.83	122.63	11.3232	1.38851e-73
VVMO6_03887	anaerobic C4-dicarboxylate transporter DcuC	5.11	38.315	7.49804	8.49802e-35
VVMO6_00218	succinate dehydrogenase/fumarate reductase iron-sulfur subunit	62.945	329.28	5.23123	3.38031e-30
VVMO6_00971	formate acetyltransferase	1174.12	4642.09	3.95368	2.98413e-45
VVMO6_04167	Fe-S oxidoreductase	10.365	39.17	3.77906	1.20285e-29
VVMO6_00217	fumarate reductase subunit C	57.17	207.185	3.62402	1.82867e-12
VVMO6_01906	thiol oxidoreductase	64.33	218.41	3.39515	1.72787e-27
VVMO6_04168	iron-sulfur cluster-binding protein	9.505	30.715	3.23146	4.31154e-24
VVMO6_00216	fumarate reductase subunit D	69.96	148.65	2.12479	5.05764e-06
7. Coenzyme metabolism
VVMO6_01883	ATP-dependent dethiobiotin synthetase BioD	28.64	648.375	22.6388	9.50038e-222
VVMO6_03844	uroporphyrin-III C-methyltransferase	14.67	231.28	15.7655	5.05162e-21
VVMO6_04202	isochorismate synthase	6.825	84.26	12.3458	5.7693e-45
VVMO6_01884	malonyl	17.565	208.955	11.8961	6.85772e-114
VVMO6_01886	biotin synthase	21.975	217.885	9.91513	3.95872e-29
VVMO6_01885	8-amino-7-oxononanoate synthase	9.09	73.15	8.0473	1.73711e-31
VVMO6_01887	adenosylmethionine--8-amino-7-oxononanoate aminotransferase BioA	12.12	68.09	5.61799	2.13754e-21
VVMO6_02939	thiamine biosynthesis protein ThiS	68.79	246.18	3.57872	4.89118e-25
VVMO6_02938	thiazole synthase	62.06	208.41	3.3582	6.25653e-39
VVMO6_02937	2-iminoacetate synthase ThiH	56.575	184.735	3.26531	3.99802e-38
VVMO6_02941	thiamine phosphate synthase	80.895	249.895	3.08913	2.93195e-27
VVMO6_02942	phosphomethylpyrimidine synthase ThiC	172.055	464.5	2.69972	9.57742e-24
8. Cell wall structures and biogenesis
VVMO6_00985	porin	1192.16	20641.1	17.3141	2.35779e-157
VVMO6_04162	ABC transporter ATP-binding protein	23.7	201.28	8.49283	4.92564e-43
VVMO6_02984	ABC transporter ATP-binding protein	2.095	17.04	8.13365	2.83586e-35
VVMO6_03608	ABC transporter permease	17.29	101.74	5.88433	5.14124e-50
VVMO6_02983	ABC transporter ATP-binding protein	2.96	13.055	4.41047	1.29047e-14
VVMO6_03482	membrane protein	5.58	16.39	2.93728	6.76094e-19
VVMO6_04087	membrane protein	97.215	244.78	2.51792	2.0781e-22
VVMO6_04310	membrane protein	3.01	6.975	2.31728	8.12361e-08
VVMO6_04286	membrane protein	2.045	4.52	2.21027	0.000537741
VVMO6_01624	glycosyl transferase	16.405	35.615	2.17098	5.14043e-16
VVMO6_01745	nucleoside-diphosphate sugar epimerase	12.535	25.54	2.0375	9.70436e-10
VVMO6_04056	membrane protein	13.77	27.645	2.00763	8.70379e-12
9. Signal transduction
VVMO6_02497	carbon starvation protein A	83.095	1385.96	16.6793	7.07941e-73
VVMO6_01149	sensor histidine kinase	5.63	74.19	13.1776	1.24316e-41
VVMO6_01767	ATPase	19.86	88.73	4.46777	2.43301e-65
VVMO6_01514	universal stress protein E	131.77	543	4.12082	5.16571e-54
VVMO6_04559	anti-anti-sigma regulatory factor	16.955	61.65	3.6361	2.52377e-12
VVMO6_02451	acetoin utilization protein AcuB	55.495	197.195	3.55338	1.4219e-38
VVMO6_04240	sensor domain-containing diguanylate cyclase	5.47	18.405	3.36472	7.2313e-22
VVMO6_04093	nitrate/nitrite two-component system sensor histidine kinase NarQ	25.57	79.315	3.10188	4.33779e-37
VVMO6_00091	universal stress protein A	112.44	347.87	3.09383	4.911e-34
VVMO6_03388	universal stress protein A	50.635	153.85	3.03841	2.75053e-30
VVMO6_03073	HDIG domain-containing protein	9.895	27.555	2.78474	6.01071e-19
VVMO6_00964	PrkA family serine protein kinase	61.625	154.555	2.50799	1.61594e-20
VVMO6_02071	hybrid sensor histidine kinase/response regulator	32.8	80.545	2.45564	2.6655e-25
VVMO6_00936	inosine-5-monophosphate dehydrogenase	25.45	60.105	2.36169	1.84004e-11
VVMO6_03725	EAL domain-containing protein	49.615	114.025	2.2982	4.83716e-20
VVMO6_03522	anti-anti-sigma regulatory factor	13.5	30.93	2.29111	1.49354e-13
VVMO6_04549	anti-sigma factor antagonist	8.635	19.64	2.27446	0.000290096
VVMO6_01008	two-component system response regulator TorR	163.755	369.425	2.25596	4.51553e-23
VVMO6_02673	universal stress protein	83.17	186.78	2.24576	1.74924e-17
VVMO6_03523	RsbS, negative regulator of sigma-B	13.81	29.455	2.13287	2.21852e-06
VVMO6_00881	response regulator	50.45	107.07	2.1223	1.11248e-13
VVMO6_04373	two-component system sensor histidine kinase/response regulator	7.16	15.045	2.10126	3.19911e-14
VVMO6_03635	diguanylate phosphodiesterase	94.54	193.11	2.04263	2.85565e-05
VVMO6_01155	diguanylate cyclase	18.63	37.675	2.02228	1.64892e-16
10. Transcription
VVMO6_01979	transcriptional regulator	20.58	252.845	12.286	2.43469e-105
VVMO6_01701	helix-turn-helix transcriptional regulator	4.9	36.31	7.4102	9.40067e-42
VVMO6_04512	helix-turn-helix transcriptional regulator	11.16	63.035	5.6483	1.50595e-58
VVMO6_00880	LysR family transcriptional regulator	213.8	873.17	4.08405	3.50516e-47
VVMO6_03145	AraC family transcriptional regulator	7.345	26.82	3.65146	3.44824e-22
VVMO6_01150	response regulator	12.625	45.17	3.57782	2.72686e-08
VVMO6_04558	response regulator	19.51	59.575	3.05356	6.67407e-16
VVMO6_03131	TetR/AcrR family transcriptional regulator	12.2	35.305	2.89385	8.65647e-18
VVMO6_00930	transcriptional regulator CadC	9.04	23.03	2.54757	3.93178e-21
VVMO6_00637	AraC family transcriptional regulator	9.375	23.78	2.53653	8.46782e-11
VVMO6_03192	helix-turn-helix transcriptional regulator	4.565	11.44	2.50602	1.1893e-09
VVMO6_01768	response regulator	41.21	103.175	2.50364	1.25734e-14
VVMO6_03857	IclR family transcriptional regulator	688.3	1685.67	2.44903	4.40465e-20
VVMO6_03055	helix-turn-helix transcriptional regulator	35.055	77.245	2.20354	1.20695e-14
VVMO6_04132	hybrid sensor histidine kinase/response regulator	19.53	42.965	2.19995	1.2941e-16
VVMO6_04548	two-component system sensor histidine kinase/response regulator	8.24	17.895	2.17172	5.19775e-14
VVMO6_04323	hybrid sensor histidine kinase/response regulator	6.845	14.84	2.16801	5.87996e-12
VVMO6_03163	LysR family transcriptional regulator	10.58	22.495	2.12618	4.67654e-08
VVMO6_02546	DNA-binding response regulator	519.045	1093.6	2.10695	3.20901e-16
VVMO6_01623	sigma-54-dependent Fis family transcriptional regulator	22.1	46.255	2.09299	1.87024e-12
VVMO6_02637	XRE family transcriptional regulator	143	290.97	2.03476	1.80357e-17
11. Secondary metabolites biosynthesis, transport and catabolism
VVMO6_04208	2,3-dihydroxybenzoate-AMP ligase	5.93	59.31	10.0017	2.17666e-57
VVMO6_04209	acyl carrier protein	24.415	220.79	9.04321	5.00479e-48
VVMO6_04199	peptide synthetase	5.44	48.56	8.92647	2.88467e-40
VVMO6_04203	2,3-dihydroxybenzoate-AMP ligase	4.93	34.185	6.93408	7.77107e-29
VVMO6_04206	isochorismatase	22.635	132.285	5.84427	8.45671e-33
VVMO6_00141	O-methyltransferase	66.66	280.58	4.20912	1.00382e-44
VVMO6_03932	glutamine amidotransferase	23.115	91.66	3.96539	6.30185e-45
VVMO6_04212	short-chain isoprenyl diphosphate synthase	23.905	65.99	2.76051	3.19827e-27
VVMO6_04198	peptide synthetase	5.04	13.635	2.70536	3.75101e-21
12. Amino acid metabolism and transport
VVMO6_04207	isochorismate-pyruvate lyase	23.52	198.43	8.43665	2.13456e-55
VVMO6_04200	3-deoxy-7-phosphoheptulonate synthase	10.515	59.66	5.6738	4.87117e-27
VVMO6_01719	amino acid ABC transporter substrate-binding protein	4.425	14.735	3.32994	1.43341e-15
VVMO6_04405	peptide ABC transporter substrate-binding protein	70.265	202.315	2.87931	1.65927e-34
VVMO6_03858	arginase	594.035	1369.89	2.30608	6.56817e-12
VVMO6_03317	S9 family peptidase	7.115	16.11	2.26423	2.24836e-16
VVMO6_02096	cysteine synthase	8.755	17.93	2.04797	1.92078e-05
VVMO6_00113	homoserine/homoserine lactone efflux protein	54.525	111.03	2.03631	1.80819e-12
VVMO6_03005	sodium/glutamate symporter	50.84	103.485	2.0355	3.77673e-05
VVMO6_02988	amino acid ABC transporter	15.41	31.165	2.02239	4.10732e-09
13. Translation
VVMO6_02482	ribosomal subunit interface protein	813.075	5326.83	6.55146	1.45631e-79
VVMO6_02734	50S ribosomal protein L36	7091.47	20516.8	2.89317	3.55489e-05
14. Lipid metabolism
VVMO6_04201	2,3-dihydro-2,3-dihydroxybenzoate dehydrogenase	7.585	49.04	6.46539	8.67789e-29
VVMO6_02042	short-chain dehydrogenase	4.61	19.905	4.31779	9.82153e-19
VVMO6_03719	phosphodiesterase	41.83	143.81	3.43796	8.47877e-39
VVMO6_03740	lipase	32.135	81.025	2.52139	4.56772e-25
VVMO6_00187	acetyl-coenzyme A synthetase	17.86	41.42	2.31915	1.66187e-19
VVMO6_00870	beta-ketoacyl	516.155	1193.61	2.3125	5.99848e-17
15. Carbohydrate metabolism and transport
VVMO6_04241	sugar ABC transporter substrate-binding protein	4.74	26.475	5.58544	7.03569e-36
VVMO6_01733	MFS transporter	18.415	94.485	5.13087	4.52806e-54
VVMO6_03135	galactose ABC transporter substrate-binding protein	128.29	478.56	3.7303	2.48325e-52
VVMO6_03134	galactose/methyl galactoside import ATP-binding protein MglA	38.245	126.5	3.30762	3.37936e-43
VVMO6_03022	fucose 4-O-acetylase	6.56	21.615	3.29497	4.4377e-13
VVMO6_04169	lactate utilization protein C	12.31	37.245	3.02559	4.82591e-17
VVMO6_03699	bifunctional PTS fructose transporter subunit IIA/HPr protein	8.79	26.385	3.00171	2.156e-26
VVMO6_03698	1-phosphofructokinase	4.76	14.06	2.95378	4.52553e-14
VVMO6_03345	capsular polysaccharide biosynthesis protein	6.08	15.78	2.59539	1.76512e-12
VVMO6_01468	fructosamine kinase family protein	18.85	47.845	2.5382	6.00968e-22
VVMO6_03133	galactoside ABC transporter permease MglC	44.825	109.07	2.43324	1.27455e-24
VVMO6_04105	TRAP transporter small permease	1.67	3.64	2.17964	0.0141068
VVMO6_04107	N-acetylmannosamine-6-phosphate 2-epimerase	2.3	4.87	2.11739	0.00054908
VVMO6_03154	PTS fructose transporter subunit IIA	4.025	8.39	2.08447	3.75862e-10
VVMO6_02215	PTS N-acetylmuramic acid transporter subunit IIBC	64.54	133.445	2.06763	2.76569e-18
16. Replication, recombination and repair
VVMO6_03732	ATP-dependent endonuclease	12.885	32.645	2.53357	1.26407e-21
VVMO6_01845	DNA repair ATPase	32.635	80.22	2.4581	2.47358e-25
VVMO6_01594	single-stranded DNA-binding protein	1.275	2.84	2.22745	0.0252149
VVMO6_01770	DNA transformation protein	43.19	93.67	2.16879	5.76491e-11
VVMO6_00073	chromosome segregation ATPase	7.91	16.255	2.05499	1.42587e-07
VVMO6_04092	DNA-binding response regulator	80.1	161.175	2.01217	3.12138e-09
17. Unknown
VVMO6_00966	YfbU family protein	80.28	1592.17	19.8326	6.90101e-185
VVMO6_00612	SCP2 domain-containing protein	17.415	306.74	17.6136	2.73446e-117
VVMO6_00124	hypothetical protein	17.78	298.1	16.766	1.74833e-72
VVMO6_01718	hypothetical protein	39.56	650.15	16.4345	6.95243e-77
VVMO6_04161	hypothetical protein	35.805	421.115	11.7613	4.99295e-69
VVMO6_03758	trans-2-enoyl-CoA reductase	31.13	327.73	10.5278	3.1384e-96
VVMO6_RS17830	hypothetical protein	1.155	10.155	8.79221	0.01266
VVMO6_02539	autonomous glycyl radical cofactor GrcA	1242.64	8178.33	6.58144	7.81156e-92
VVMO6_03835	anaerobic C4-dicarboxylate transporter	19.48	103.58	5.31725	1.71741e-54
VVMO6_02986	hypothetical protein	425.195	2009.78	4.72674	5.00336e-59
VVMO6_02284	hypothetical protein	2861.4	12963.3	4.53041	1.83147e-43
VVMO6_01904	hypothetical protein	52.66	236.945	4.49953	2.20615e-57
VVMO6_03613	hypothetical protein	15.965	71.075	4.45193	8.4448e-20
VVMO6_04339	hypothetical protein	23.27	99.03	4.25569	5.11138e-34
VVMO6_03008	hypothetical protein	23.43	94.68	4.04097	3.91602e-15
VVMO6_03450	hypothetical protein	85.11	338.105	3.97256	0.014007
VVMO6_04340	hypothetical protein	28.4	112.785	3.9713	7.028e-26
VVMO6_03726	hypothetical protein	69.9	259.16	3.70758	5.11453e-49
VVMO6_00802	hypothetical protein	622.46	2232.06	3.58587	7.51555e-35
VVMO6_01125	hypothetical protein	73.06	258.37	3.53641	4.84084e-29
VVMO6_00902	hypothetical protein	51.21	171.585	3.35062	1.94495e-28
VVMO6_04126	conjugal transfer protein TraF	20.645	68.49	3.31751	5.70836e-39
VVMO6_00639	hypothetical protein	10.59	35.115	3.31586	0.00644746
VVMO6_03720	phosphatase	12.055	39.455	3.27292	1.05054e-21
VVMO6_02421	hypothetical protein	17.52	55.93	3.19235	3.69655e-08
VVMO6_01392	hypothetical protein	598.57	1910.3	3.19144	1.05944e-28
VVMO6_03880	hypothetical protein	45.145	141.065	3.12471	3.63728e-15
VVMO6_04338	hypothetical protein	28.32	88.21	3.11476	1.84456e-09
VVMO6_02089	hypothetical protein	31.215	95.575	3.06183	2.76553e-29
VVMO6_02535	hypothetical protein	218.805	651.435	2.97724	8.3537e-21
VVMO6_00743	hypothetical protein	49.65	146.11	2.9428	6.06542e-29
VVMO6_00803	DUF4156 domain-containing protein	60.76	177.69	2.92446	2.51935e-27
VVMO6_RS07775	hypothetical protein	0.975	2.825	2.89744	0.0217452
VVMO6_01169	hypothetical protein	19.285	54.495	2.82577	2.21145e-25
VVMO6_04111	ABC transporter substrate-binding protein	24.035	67.73	2.81797	2.10715e-31
VVMO6_00089	hypothetical protein	659.745	1762.09	2.67087	5.84375e-30
VVMO6_01295	antibiotic biosynthesis monooxygenase	20.63	54.5	2.64178	2.8188e-13
VVMO6_01121	hypothetical protein	30.69	80.635	2.6274	6.92903e-20
VVMO6_03261	hypothetical protein	8.96	23.405	2.61217	0.00011493
VVMO6_00935	GGDEF domain-containing protein	4.405	11.495	2.60953	1.34356e-09
VVMO6_RS15125	hypothetical protein	21.225	55.235	2.60236	1.34795e-09
VVMO6_03167	hypothetical protein	3.935	10.24	2.60229	0.000144945
VVMO6_02664	hypothetical protein	53.18	137.775	2.59073	3.6234e-20
VVMO6_02536	cation-binding protein	53.89	138.63	2.57246	2.41655e-22
VVMO6_04133	hypothetical protein	11.595	29.735	2.56447	1.08503e-07
VVMO6_02235	DUF1538 domain-containing protein	10.61	27	2.54477	3.25454e-12
VVMO6_02233	P-II family nitrogen regulator	13.2	33.415	2.53144	2.85576e-09
VVMO6_02034	hypothetical protein	92.24	231.15	2.50596	9.30544e-19
VVMO6_00920	hypothetical protein	60.21	150.78	2.50424	9.22541e-23
VVMO6_RS21165	hypothetical protein	7.165	17.58	2.45359	1.6567e-05
VVMO6_00997	hypothetical protein	114.66	280.81	2.44907	7.99002e-20
VVMO6_03839	hypothetical protein	62.665	153.295	2.44626	4.42784e-23
VVMO6_03881	cytolysin	33.675	81.345	2.41559	2.89114e-09
VVMO6_02959	hypothetical protein	133.215	321.155	2.4108	5.74922e-18
VVMO6_RS04830	hypothetical protein	77.97	187.495	2.40471	1.26824e-08
VVMO6_02288	bifunctional metallophosphatase/5'-nucleotidase	236.505	568.64	2.40435	9.5136e-24
VVMO6_01751	hypothetical protein	14.74	35.27	2.39281	5.2947e-08
VVMO6_01846	DNA-binding protein	294.87	705.3	2.3919	1.23447e-21
VVMO6_03424	hypothetical protein	9.21	22.015	2.39034	0.000260496
VVMO6_03841	DUF3450 domain-containing protein	150.535	358.85	2.38383	5.33675e-18
VVMO6_01637	hypothetical protein	165.315	389.93	2.35871	3.15498e-19
VVMO6_03053	hypothetical protein	12.63	29.7	2.35154	1.20859e-12
VVMO6_RS08255	hypothetical protein	274.54	642.255	2.33939	1.88092e-20
VVMO6_03815	anaerobic ribonucleotide reductase-activating protein	9.77	22.67	2.32037	1.41109e-08
VVMO6_03486	STAS/SEC14 domain-containing protein	7.46	17.215	2.30764	2.07879e-05
VVMO6_03471	membrane protein	12.705	29.155	2.29477	2.92662e-10
VVMO6_04472	PTS ascorbate transporter subunit IIBC	1.68	3.855	2.29464	1.28364e-07
VVMO6_01088	hypothetical protein	13.78	31.465	2.28338	2.83857e-21
VVMO6_03148	hypothetical protein	10.085	22.805	2.26128	2.62008e-09
VVMO6_00692	hypothetical protein	64.6	145.61	2.25402	1.50298e-19
VVMO6_03123	hypothetical protein	12.22	27.285	2.23281	4.99289e-16
VVMO6_03130	acriflavin resistance protein	9.435	20.94	2.2194	2.0718e-14
VVMO6_00613	N-acetyltransferase	201.585	437.265	2.16913	1.40321e-17
VVMO6_02551	TIGR01212 family radical SAM protein	32.155	69.515	2.16187	4.09926e-15
VVMO6_04322	hypothetical protein	16.405	35.345	2.15453	4.07489e-08
VVMO6_00901	hypothetical protein	46.19	99.45	2.15306	3.32092e-11
VVMO6_02663	hypothetical protein	39.89	85.635	2.14678	5.57058e-11
VVMO6_00986	DUF2057 domain-containing protein	127.03	271.58	2.13792	9.16386e-20
VVMO6_01909	ATPase	140.875	299.605	2.12674	1.00096e-18
VVMO6_RS14930	hypothetical protein	2.095	4.44	2.11933	0.00313555
VVMO6_03641	hypothetical protein	30.475	64.23	2.10763	1.29863e-10
VVMO6_04177	hydrolase	20.5	43.095	2.1022	1.36905e-07
VVMO6_03124	ATPase	22.565	47.42	2.10148	6.28967e-14
VVMO6_01716	hypothetical protein	15.76	33.1	2.10025	1.058e-10
VVMO6_03295	hypothetical protein	29.86	62.565	2.09528	7.00579e-09
VVMO6_02179	hypothetical protein	24.955	52.215	2.09237	0.000787179
VVMO6_02234	DUF1538 domain-containing protein	9.855	20.46	2.0761	4.55204e-09
VVMO6_04547	DUF342 domain-containing protein	55.205	113.37	2.05362	4.2354e-17
VVMO6_03735	hypothetical protein	22.385	45.875	2.04936	0.00355883
VVMO6_01151	GGDEF domain-containing protein	3.355	6.87	2.04769	6.58208e-06
VVMO6_04381	hypothetical protein	12.415	25.38	2.0443	6.65782e-05
VVMO6_02306	hypothetical protein	112.57	230.08	2.04388	1.11144e-16
VVMO6_02902	ubiquinone biosynthesis protein UbiB	161.995	328.09	2.02531	1.43947e-14
VVMO6_04341	hypothetical protein	185.175	373.175	2.01526	1.93793e-06
VVMO6_RS08220	hypothetical protein	82.555	166.15	2.0126	1.23637e-06
VVMO6_01780	trans-2-enoyl-CoA reductase	940.32	1889.53	2.00945	5.61197e-13
