# Supplementary material for: Transcriptomic Identification and Biochemical Characterization of HmpA, a Nitric Oxide Dioxygenase, Essential for Pathogenesis of Vibrio vulnificus
Source: Front Microbiol. 2019 Sep 24;10:2208. doi: 10.3389/fmicb.2019.02208 (PMC6768983; doi:10.3389/fmicb.2019.02208)
Supplement: Supplementary file 3 [file Table_3.XLSX]

## Sheet: downregulation
Table S3
List of the V. vulnificus genes downregulated upon exposure to NO
Locus taga	Annotation from NCBI		0.15 mg/ml PPNPs vs 0.15 mg/ml NO/PPNPs
			FPKMb		Fold Changec	p-value			a Locus tags are based on the V. vulnificus MO6-24/O genome sequence (GenBankTM accession numbers: CP002469 and CP002470).
			PPNPs	NO/PPNPs					b The fragments per kilobase of transcript per million mapped reads (FPKM) values shown are the means from two independent RNA-seq experiments.
									c The values represent the ratio of the FPKM of the specific gene in V. vulnificus cells exposed to NO/PPNPs to that of the specific gene in V. vulnificus cells exposed to PPNPs.
1. Secretion, Motility, and Chemotaxis
VVMO6_04219	hemolysin D	CH	24.765	2.785	0.112457	9.31644e-75		N : Nitrosative and Oxidative stress
VVMO6_02863	type II secretion system protein GspL	CH	146.75	48.57	0.330971	1.34892e-39		C : Energy production and conversion
VVMO6_04387	HlyD family secretion protein	CH	1.795	0.605	0.337047	0.000651604		O : Molecular chaperone and related funtions
VVMO6_02861	general secretion pathway protein GspN	CH	96.77	32.855	0.339516	1.14494e-29		P : Inorgarnic ion transport and metabolism
VVMO6_02868	type II secretion system protein GspG	CH	478.595	163.595	0.341823	3.05091e-36		I : Fe transport and metabolism
VVMO6_02871	type II secretion system protein GspD	CH	277.45	95.43	0.343954	2.21092e-29		H : Coenzyme metabolism
VVMO6_02869	type II secretion system protein GspF	CH	164.225	57.48	0.350008	4.37194e-30		S : no function prediction
VVMO6_02870	type II secretion system protein GspE	CH	252.82	91.075	0.360237	2.37741e-28		M : Cell wall structures and biogenesis
VVMO6_02864	general secretion pathway protein GspK	CH	94.465	34.325	0.363362	3.18514e-27		T : signal transduction
VVMO6_00856	chemotaxis protein	CH	330.98	123.12	0.371986	1.1918e-31		K : Transcription
VVMO6_02862	type II secretion system protein M	CH	100.54	37.835	0.376318	5.02064e-21		Q : Secondary metabolites biosynthesis, transport and catabolism
VVMO6_02865	type II secretion system protein GspJ	CH	99.745	40.71	0.408141	2.86933e-18		E : Amino acid metabolism and transport
VVMO6_02867	type II secretion system protein GspH	CH	90.485	38.07	0.420733	1.48287e-18		J : Translation
VVMO6_02866	type II secretion system protein GspI	CH	151.545	65.565	0.432644	3.74351e-17		L : lipid metabolism
VVMO6_00209	molecular chaperone GroES	CH	852.94	393.335	0.461152	1.04092e-18		G : Carbohydrate metabolism and transport
VVMO6_00209	molecular chaperone GroES	CH	852.94	393.335	0.461152	1.04092e-18		CH : Secretion, motility and chemotaxis
VVMO6_02401	hemolysin	CH	10.825	5.13	0.473903	2.75805e-10		RE : Replication, recombination and repair
VVMO6_02657	chaperone SurA	CH	289.64	139.145	0.480407	7.22999e-16		F : Nucleotide metabolism and transport
VVMO6_00878	bacteriocin production protein	CH	907.96	445.895	0.491095	4.7882e-14
2. Molecular chaperone and related functions
VVMO6_03217	thiol:disulfide interchange protein	O	289.405	24.955	0.0862286	2.41778e-127
VVMO6_02600	serine endoprotease DegQ	O	774.95	142.675	0.184109	2.26907e-59
VVMO6_03300	protease	O	849.815	193.005	0.227114	1.29042e-49
VVMO6_00510	peptidase M16	O	344.915	87.075	0.252453	9.96433e-41
VVMO6_00197	thiol:disulfide interchange protein DsbD	O	197.265	57.165	0.289788	1.10248e-44
VVMO6_00027	thiol:disulfide interchange protein	O	790.13	261.955	0.331534	1.15463e-29
VVMO6_00276	peptidyl-prolyl cis-trans isomerase	O	1804.17	619.865	0.343573	3.52701e-29
VVMO6_01804	heat-shock protein HslJ	O	1577.24	600.035	0.380432	5.63589e-27
VVMO6_01105	disulfide bond formation protein B	O	428.93	164.8	0.384212	1.68338e-30
VVMO6_04038	protein disulfide oxidoreductase	O	24.7	9.63	0.389879	2.6636e-07
VVMO6_01161	SM-20	O	412.755	183.355	0.444222	7.46363e-17
VVMO6_02119	peptidylprolyl isomerase	O	948.92	426.075	0.44901	6.46374e-19
VVMO6_00888	recombination protein RecR	O	369.76	167.485	0.452956	6.77444e-19
VVMO6_02384	molecular chaperone DnaJ	O	298.05	142.685	0.478728	6.67629e-19
VVMO6_00210	molecular chaperone GroEL	O	967.965	463.995	0.479351	3.79442e-17
VVMO6_02436	co-chaperone protein HscB	O	191.45	93.525	0.488509	3.52316e-15
3. Cell wall structures and biogenesis
VVMO6_04320	membrane protein	M	373.825	42.26	0.113048	6.66015e-75
VVMO6_04175	porin	M	2939.78	371.59	0.126401	8.02197e-100
VVMO6_04218	TolC family protein	M	29.795	5.535	0.185769	1.07937e-53
VVMO6_00995	membrane protein	M	221.78	42.48	0.191541	1.18355e-52
VVMO6_04037	porin	M	39.29	10.05	0.25579	1.33967e-38
VVMO6_03696	porin	M	2505.94	651.81	0.260106	9.43871e-49
VVMO6_02928	membrane protein	M	74.765	20.1	0.268842	1.1966e-15
VVMO6_03207	diacylglycerol kinase	M	809.91	221.675	0.273703	1.2039e-44
VVMO6_00583	outer membrane protein U	M	15001.5	4506.89	0.300429	3.49801e-39
VVMO6_03751	membrane protein	M	349.5	108.465	0.310343	9.15493e-44
VVMO6_04401	membrane protein	M	399.11	142.1	0.356042	2.58583e-33
VVMO6_02512	prolipoprotein diacylglyceryl transferase	M	200.96	72.625	0.36139	2.89654e-32
VVMO6_01262	membrane protein	M	129.84	47.205	0.363563	2.67529e-27
VVMO6_00057	MexH family multidrug efflux RND transporter periplasmic adaptor subunit	M	496.905	193.53	0.389471	8.56155e-20
VVMO6_03275	MipA/OmpV family protein	M	12.575	5.135	0.40835	3.88288e-08
VVMO6_01185	phosphonate ABC transporter substrate-binding protein	M	29.495	12.4	0.42041	1.34922e-14
VVMO6_04400	TolC family protein	M	377.065	163.33	0.433161	8.43799e-18
VVMO6_02425	outer membrane protein assembly factor BamB	M	798.09	347.75	0.435728	1.687e-19
VVMO6_02679	outer membrane lipid asymmetry maintenance protein MlaD	M	348.25	153.215	0.439957	4.21078e-20
VVMO6_02426	membrane protein	M	755.835	342.375	0.452976	6.90419e-19
VVMO6_02680	ABC transporter permease	M	260.2	118.565	0.455669	3.33716e-19
VVMO6_01628	membrane protein	M	4.99	2.275	0.455912	7.92304e-07
VVMO6_02996	ABC transporter permease	M	4.405	2.015	0.457435	1.0055e-05
VVMO6_03631	membrane protein	M	9.885	4.625	0.467881	8.67494e-12
VVMO6_03693	acriflavin resistance protein	M	1.965	0.92	0.468193	0.0207175
VVMO6_02315	D-alanyl-D-alanine carboxypeptidase	M	558.3	268.345	0.480647	4.95508e-16
VVMO6_02675	UDP-N-acetylglucosamine 1-carboxyvinyltransferase	M	575.325	280.645	0.487803	2.11859e-16
4. Fe transport and metabolism
VVMO6_03752	2OG-Fe(II) oxygenase	I	153.445	44.28	0.288572	4.42397e-42
VVMO6_00139	glycerol-3-phosphate 1-O-acyltransferase	I	209.62	78.92	0.376491	7.22011e-29
VVMO6_02837	TonB-dependent receptor	I	33.61	14.85	0.441833	1.16293e-15
5. Energy production and conversion
VVMO6_02075	NADPH-dependent 2,4-dienoyl-CoA reductase	C	36.93	8.095	0.219198	3.02695e-34
VVMO6_03548	pyruvate dehydrogenase	C	94.56	25.715	0.271944	1.97961e-24
VVMO6_04354	ferredoxin--NADP reductase	C	38.89	12.235	0.314605	2.29138e-15
VVMO6_02391	dicarboxylate/amino acid:cation symporter	C	65.755	27.27	0.414721	8.3767e-23
VVMO6_02438	iron-sulfur cluster scaffold-like protein	C	1176.34	493.27	0.419326	1.87226e-22
VVMO6_01015	coniferyl aldehyde dehydrogenase	C	26	12.495	0.480577	9.03185e-15
VVMO6_02875	phosphoenolpyruvate carboxykinase (ATP)	C	109.455	54.375	0.49678	1.41607e-16
6. Inorganic ion transport and metabolism
VVMO6_04220	CusA/CzcA family heavy metal efflux RND transporter	P	31.63	2.41	0.0761935	1.10348e-114
VVMO6_04221	copper-binding protein	P	217.39	28.215	0.12979	3.39104e-90
VVMO6_01503	ammonium transporter	P	787.5	171.45	0.217714	1.70344e-56
VVMO6_00557	ammonium transporter	P	2081.03	523.755	0.251681	1.15087e-17
VVMO6_02440	Fe-S cluster assembly transcriptional regulator IscR	P	639.59	192.45	0.300896	2.11611e-35
VVMO6_00056	transporter	P	405.38	138.06	0.340569	5.66182e-30
VVMO6_02439	IscS subfamily cysteine desulfurase	P	897.44	310.115	0.345555	1.5375e-30
VVMO6_03869	nitrate ABC transporter substrate-binding protein	P	71.435	30.54	0.427522	6.95366e-05
VVMO6_04173	MFS transporter	P	25.125	11.58	0.460896	1.406e-16
VVMO6_03663	MFS transporter	P	459.025	214.325	0.466914	2.26213e-12
VVMO6_02067	Ktr system potassium transporter B	P	46.805	23.19	0.49546	3.54922e-14
7. Nitrosative and oxidative stress tolerance
VVMO6_03874	nitrite reductase	N	50.275	13.82	0.274888	8.72948e-09
VVMO6_03967	alkyl hydroperoxide reductase subunit F	N	36.4	12.815	0.35206	1.82783e-28
VVMO6_03966	peroxiredoxin	N	327	138.715	0.424205	1.47279e-21
VVMO6_03727	cytochrome b	N	415.245	199.715	0.480957	6.93195e-16
VVMO6_00453	oxidative stress defense protein	N	381.305	189.09	0.495902	3.94116e-16
8. Coenzyme metabolism
VVMO6_00732	coenzyme F390 synthetase	H	40.745	14.28	0.350472	1.2522e-26
VVMO6_00731	carboxylate--amine ligase	H	41.365	15.6	0.37713	5.10464e-23
VVMO6_02721	uroporphyrin-III methyltransferase	H	283.2	136.22	0.481003	4.98646e-10
VVMO6_00511	glutamate--cysteine ligase	H	244.12	121.495	0.497686	2.84262e-16
9. Signal transduction
VVMO6_04385	two-component sensor histidine kinase	T	21.02	3.58	0.170314	1.32467e-42
VVMO6_02885	two-component system sensor histidine kinase NtrB	T	770.53	145.885	0.189331	9.19704e-54
VVMO6_02886	nitrogen regulation protein NR(I)	T	623.11	121.1	0.194348	9.64115e-36
VVMO6_00470	sigma-E factor regulatory protein RseB	T	394.87	134.945	0.341745	3.50996e-29
VVMO6_00473	S26 family signal peptidase	T	246.035	109.035	0.443169	2.4228e-18
VVMO6_03208	two-component sensor histidine kinase	T	222.97	101.17	0.453738	1.13624e-21
VVMO6_00945	thiamine kinase	T	282.615	131.235	0.46436	9.2284e-20
10. Transcription
VVMO6_04384	DNA-binding response regulator	K	49.01	6.535	0.13334	2.68474e-54
VVMO6_00469	anti-sigma E factor	K	1535.14	361.995	0.235806	2.70449e-44
VVMO6_00468	RNA polymerase sigma factor RpoE	K	1198.16	317.91	0.265332	6.16877e-43
VVMO6_00857	RNA polymerase sigma factor	K	314.02	90.86	0.289345	3.30595e-44
VVMO6_00471	sigma factor RpoE regulatory protein RseC	K	247.695	72.79	0.293869	5.16712e-34
VVMO6_00531	transcriptional regulator PdhR	K	1457.51	496.195	0.340441	3.07678e-30
VVMO6_03960	MerR family transcriptional regulator	K	17.88	6.52	0.364653	0.000316224
VVMO6_01515	transcriptional regulator FNR	K	1257.3	500.135	0.397785	5.29113e-26
VVMO6_03413	MerR family transcriptional regulator	K	15.68	6.295	0.401467	2.79199e-14
VVMO6_01782	TetR family transcriptional regulator	K	33.615	15.12	0.449799	3.78417e-11
VVMO6_02645	transcriptional regulator LeuO	K	1108.3	517.78	0.467182	3.22827e-18
VVMO6_03427	PLP-dependent aminotransferase family protein	K	307.79	144.715	0.470174	8.67563e-11
VVMO6_02853	RNA-binding transcriptional accessory protein	K	132.795	65.42	0.492639	1.17537e-16
11. Secondary metabolites biosynthesis, transport and catabolism
VVMO6_03206	phosphoethanolamine transferase	Q	589.77	145.42	0.246571	6.41505e-52
VVMO6_00896	antibiotic biosynthesis monooxygenase	Q	329.19	102.245	0.310596	8.49345e-25
VVMO6_03224	phosphatase PAP2 family protein	Q	34.22	15.11	0.441555	1.10498e-13
VVMO6_02502	lipoprotein signal peptidase	Q	189.77	87.89	0.46314	6.81977e-15
VVMO6_02678	organic solvent ABC transporter substrate-binding protein	Q	382.13	184.155	0.481917	3.3017e-17
12. Amino acid metabolism and transport
VVMO6_02414	D-amino acid dehydrogenase small subunit	E	130.215	21.905	0.168222	1.57222e-59
VVMO6_00556	nitrogen regulatory protein P-II 1	E	2909.39	633.62	0.217785	2.00404e-24
VVMO6_02219	asparagine synthase B	E	4059.56	1069.87	0.263543	5.82373e-46
VVMO6_02883	glutamine synthetase	E	25439.8	9674.56	0.380292	7.06826e-23
VVMO6_04187	arginine transporter permease subunit ArtM	E	379.815	158.805	0.418111	5.82099e-17
VVMO6_04164	S9 family peptidase	E	126.31	53.905	0.426767	2.103e-24
VVMO6_02405	D-alanine--D-alanine ligase	E	4.55	2.015	0.442857	1.07004e-05
VVMO6_04186	arginine transporter permease subunit ArtQ	E	892.445	397.51	0.445417	1.84592e-12
VVMO6_04185	arginine ABC transporter substrate-binding protein	E	2343.16	1047.73	0.447144	1.65372e-13
VVMO6_01759	cysteine desulfurase-like protein	E	46.575	21.62	0.464198	2.18599e-12
VVMO6_01043	glutathionylspermidine synthase family protein	E	40.85	19.175	0.4694	3.59713e-12
VVMO6_02835	peptide ABC transporter permease	E	147.4	72.77	0.493691	1.84381e-15
13. Translation
VVMO6_01813	RNA pseudouridine synthase	J	58.145	27.87	0.479319	6.486e-14
14. Lipid metabolism
VVMO6_00858	acetyl-CoA C-acyltransferase FadI	L	109.715	20.665	0.188352	7.58561e-66
VVMO6_00859	fatty acid oxidation complex subunit alpha FadJ	L	108.95	20.605	0.189123	1.54683e-64
VVMO6_02954	acetyl-CoA C-acyltransferase FadA	L	93.06	18.48	0.198582	2.84718e-37
VVMO6_00780	acyl-CoA dehydrogenase	L	33.73	6.785	0.201156	1.1653e-35
VVMO6_02953	fatty acid oxidation complex subunit alpha FadB	L	89.75	18.92	0.210808	6.6848e-64
VVMO6_00735	ketoacyl-ACP synthase III	L	75.85	20.37	0.268556	2.0447e-42
VVMO6_03851	MaoC family dehydratase	L	496.525	225.64	0.454438	7.89746e-22
VVMO6_03614	3-hydroxy-3-methylglutaryl-CoA reductase	L	56.265	25.665	0.456145	7.52391e-12
VVMO6_02674	1-acyl-sn-glycerol-3-phosphate acyltransferase	L	229.66	110.325	0.480384	4.79985e-17
VVMO6_03959	acetyl-CoA acetyltransferase	L	12.26	5.935	0.484095	9.36818e-09
VVMO6_03519	histone acetyltransferase	L	158.6	76.795	0.484206	3.24445e-15
VVMO6_04484	2-deoxy-D-gluconate 3-dehydrogenase	L	2.57	1.25	0.486381	0.0158615
VVMO6_02681	phospholipid ABC transporter ATP-binding protein MlaF	L	558.06	273.64	0.490342	1.5563e-16
15. Carbohydrate metabolism and transport
VVMO6_00734	UDP-glucose 4-epimerase	G	64.025	15.44	0.241156	7.80045e-42
VVMO6_01645	glucose-6-phosphate dehydrogenase	G	623.24	253.19	0.406248	7.1289e-19
VVMO6_00540	ABC transporter permease	G	69.91	30.265	0.432914	7.13864e-19
VVMO6_01177	undecaprenyl-phosphate glucose phosphotransferase	G	54	24.635	0.456204	4.89332e-16
VVMO6_01180	capsular polysaccharide biosynthesis protein	G	44.725	21.125	0.472331	1.83012e-18
16. Nucleotide metabolism and transport
VVMO6_02849	xanthine permease	F	57	19.325	0.339035	1.89084e-18
VVMO6_04138	adenylosuccinate synthetase	F	2330.97	875.57	0.375625	1.56151e-08
VVMO6_02511	thymidylate synthase	F	251.48	109.95	0.437212	4.58031e-21
VVMO6_00783	phosphoribosylglycinamide formyltransferase	F	407.305	178.38	0.437952	5.62315e-22
VVMO6_00941	histidine triad nucleotide-binding protein	F	3112.78	1395.32	0.448255	1.408e-18
VVMO6_00879	amidophosphoribosyltransferase	F	1090.17	517.665	0.474848	6.85403e-15
VVMO6_01258	phosphoribosylglycinamide formyltransferase 2	F	481.235	229.61	0.477127	4.9638e-13
VVMO6_01750	phosphoribosylaminoimidazolesuccinocarboxamide synthase	F	1336.77	651.56	0.487412	2.21124e-14
VVMO6_01872	adenylosuccinate lyase	F	1768.95	870.455	0.492076	3.64138e-15
VVMO6_00178	bifunctional phosphoribosylaminoimidazolecarboxamide formyltransferase/inosine monophosphate cyclohydrolase	F	1052.84	520.895	0.494752	1.01871e-13
VVMO6_00784	phosphoribosylformylglycinamidine cyclo-ligase	F	1434.88	716.73	0.499507	1.92432e-14
17. Replication, recombination and repair
VVMO6_04350	DNA repair ATPase	RE	840.1	166.34	0.198	2.31491e-77
VVMO6_02537	uracil-DNA glycosylase	RE	189.76	91.13	0.480238	4.32198e-17
18. Unknown
VVMO6_03063	hypothetical protein	S	130.98	15.995	0.122118	6.31041e-80
VVMO6_00275	hypothetical protein	S	587.39	73.21	0.124636	3.16334e-86
VVMO6_04383	hypothetical protein	S	178.4	23.395	0.131138	5.99533e-48
VVMO6_04319	AcrB/AcrD/AcrF family protein	S	341.435	44.995	0.131782	8.74694e-89
VVMO6_00685	hydrolase	S	519.405	74.05	0.142567	2.2559e-95
VVMO6_04172	hypothetical protein	S	31.345	4.62	0.147392	1.87114e-77
VVMO6_01933	hypothetical protein	S	113.12	16.99	0.150194	5.37987e-51
VVMO6_03335	MoxR family ATPase	S	357.6	53.875	0.150657	9.64277e-89
VVMO6_04336	N-acetyltransferase	S	798.555	120.695	0.151142	5.2698e-86
VVMO6_01639	hypothetical protein	S	2594.21	399.775	0.154102	2.4278e-91
VVMO6_03255	hypothetical protein	S	176.52	27.41	0.15528	1.74555e-61
VVMO6_03870	hypothetical protein	S	263.565	41.27	0.156584	1.23172e-42
VVMO6_03334	DUF58 domain-containing protein	S	199.085	32.55	0.163498	4.55925e-75
VVMO6_03332	hypothetical protein	S	120.815	19.99	0.16546	3.87801e-80
VVMO6_RS07865	hypothetical protein	S	2.75	0.46	0.167273	0.0240479
VVMO6_03333	DUF4381 domain-containing protein	S	183.785	30.91	0.168186	2.31655e-66
VVMO6_01959	hypothetical protein	S	539.045	98.275	0.182313	1.42197e-39
VVMO6_03849	hypothetical protein	S	951.015	174.24	0.183215	4.06562e-75
VVMO6_03331	hypothetical protein	S	108.96	20.785	0.190758	1.26037e-57
VVMO6_03463	hypothetical protein	S	1.29	0.25	0.193798	0.00837845
VVMO6_04183	hypothetical protein	S	400.56	84.29	0.21043	4.30145e-58
VVMO6_03330	protein BatD	S	112.835	24.755	0.219391	6.97796e-54
VVMO6_03160	hypothetical protein	S	140.6	33.785	0.240292	1.90066e-29
VVMO6_04335	GGDEF domain-containing protein	S	95.395	25.105	0.263169	2.20933e-48
VVMO6_03216	hypothetical protein	S	222.64	58.715	0.263722	6.68889e-38
VVMO6_02786	hypothetical protein	S	21.155	5.855	0.276767	1.4651e-11
VVMO6_02371	hypothetical protein	S	906.145	251.355	0.277389	3.07249e-47
VVMO6_RS07095	hypothetical protein	S	9.94	2.8	0.28169	0.0332424
VVMO6_00733	MBL fold metallo-hydrolase	S	62.835	19.015	0.302618	4.84253e-28
VVMO6_02513	anion permease	S	180.995	56.62	0.312826	2.24957e-37
VVMO6_03205	hypothetical protein	S	578.74	187.63	0.324204	5.5362e-31
VVMO6_01534	GlyGly-CTERM sorting domain-containing protein	S	495.305	167.42	0.338014	8.7559e-33
VVMO6_RS17980	hypothetical protein	S	205.625	71.33	0.346894	2.40948e-11
VVMO6_00398	hypothetical protein	S	159.105	55.645	0.349738	9.30586e-34
VVMO6_04521	hypothetical protein	S	92.445	33.005	0.357023	3.39775e-08
VVMO6_00944	penicillin-binding protein activator LpoB	S	1523.1	554.925	0.364338	9.85862e-31
VVMO6_04375	acyl-CoA synthetase	S	402.785	146.86	0.364611	1.77762e-28
VVMO6_04351	hypothetical protein	S	518.285	189.54	0.365706	1.24522e-32
VVMO6_04131	MATE family efflux transporter	S	48.84	18.505	0.37889	3.73644e-25
VVMO6_01760	agglutination protein	S	75.71	29.445	0.388918	4.54637e-18
VVMO6_01244	hypothetical protein	S	51.92	20.28	0.390601	1.72566e-20
VVMO6_00942	lipoprotein	S	281.89	110.4	0.391642	4.18476e-27
VVMO6_00211	hypothetical protein	S	3430.35	1360.64	0.396649	1.21577e-23
VVMO6_00740	hypothetical protein	S	101.28	40.765	0.402498	7.80563e-24
VVMO6_02809	choline-sulfatase	S	168.695	68.995	0.408993	7.31581e-25
VVMO6_00539	ABC transporter ATP-binding protein	S	109.02	44.83	0.411209	2.18043e-24
VVMO6_01487	ABC-F family ATPase	S	303.26	124.78	0.411462	3.71983e-19
VVMO6_03728	hypothetical protein	S	1194.27	514.925	0.431163	3.79364e-22
VVMO6_02994	hypothetical protein	S	7.8	3.375	0.432692	5.49714e-06
VVMO6_03986	hypothetical protein	S	106.815	46.415	0.434536	3.9177e-16
VVMO6_00509	DedA family protein	S	140.64	61.18	0.435011	8.89826e-15
VVMO6_04526	hypothetical protein	S	13.375	5.85	0.437383	2.93618e-14
VVMO6_02404	hypothetical protein	S	7.035	3.15	0.447761	0.000639938
VVMO6_01995	hypothetical protein	S	1285.65	582.37	0.452975	0.0054501
VVMO6_02367	NCS2 family permease	S	477.16	218.21	0.45731	1.66451e-16
VVMO6_02212	DUF4442 domain-containing protein	S	54.415	24.935	0.458238	6.95058e-11
VVMO6_00108	DTW domain-containing protein	S	55.195	25.38	0.459824	3.82419e-12
VVMO6_04355	thioesterase	S	4.615	2.13	0.461538	0.022757
VVMO6_00943	hypothetical protein	S	611.865	282.565	0.461809	4.95762e-18
VVMO6_00939	hypothetical protein	S	536.86	250.16	0.465969	1.29248e-17
VVMO6_01812	methyltransferase	S	57.79	26.955	0.46643	2.2229e-14
VVMO6_03985	hypothetical protein	S	172.585	80.845	0.468436	1.253e-14
VVMO6_02037	sodium:proton antiporter	S	397.49	186.46	0.469094	7.61374e-18
VVMO6_02174	alpha/beta hydrolase	S	84.37	39.63	0.469717	7.20603e-15
VVMO6_01042	hypothetical protein	S	73.39	34.49	0.469955	3.17688e-14
VVMO6_02203	CoA-disulfide reductase	S	50.895	24.33	0.478043	1.34986e-15
VVMO6_03664	hypothetical protein	S	163.03	78.815	0.483439	5.84995e-13
VVMO6_02677	NTP-binding protein	S	357.475	173.93	0.486551	1.97266e-13
VVMO6_03623	9-hexadecenoic acid cis-trans isomerase	S	108.695	53.32	0.490547	3.47026e-17
VVMO6_01889	hypothetical protein	S	105.88	52.405	0.494947	1.78549e-16
